# Supplementary material for: Therapeutic targeting ERRγ suppresses metastasis via extracellular matrix remodeling in small cell lung cancer
Source: EMBO Mol Med. 2024 Jul 31;16(9):2043–59. doi: 10.1038/s44321-024-00108-z (PMC11393344; doi:10.1038/s44321-024-00108-z)
Supplement: Supplementary file 4 — Source data Fig. 2 [file 44321_2024_108_MOESM4_ESM.zip]

Archive with 134 entries (121 files):
- Figure 2/
- __MACOSX/._Figure 2
- Figure 2/2G/
- __MACOSX/Figure 2/._2G
- Figure 2/2I/
- __MACOSX/Figure 2/._2I
- Figure 2/2H/
- __MACOSX/Figure 2/._2H
- Figure 2/2A/
- __MACOSX/Figure 2/._2A
- Figure 2/2F/
- __MACOSX/Figure 2/._2F
- Figure 2/2C/
- __MACOSX/Figure 2/._2C
- Figure 2/2D/
- __MACOSX/Figure 2/._2D
- Figure 2/2J/
- __MACOSX/Figure 2/._2J
- Figure 2/2K/
- __MACOSX/Figure 2/._2K
- Figure 2/2L/
- __MACOSX/Figure 2/._2L
- Figure 2/2E/
- __MACOSX/Figure 2/._2E
- Figure 2/2B/
- __MACOSX/Figure 2/._2B
- Figure 2/2G/H446 DN200434 cas3,7 activity.xlsx
- __MACOSX/Figure 2/2G/._H446 DN200434 cas3,7 activity.xlsx
- Figure 2/2G/H128 DN200434 cas3,7 activity.xlsx
- __MACOSX/Figure 2/2G/._H128 DN200434 cas3,7 activity.xlsx
- Figure 2/2I/SCLC PDX-p777839.xlsx
- __MACOSX/Figure 2/2I/._SCLC PDX-p777839.xlsx
- Figure 2/2H/20-dead.tif
- __MACOSX/Figure 2/2H/._20-dead.tif
- Figure 2/2H/0-blank.tif
- __MACOSX/Figure 2/2H/._0-blank.tif
- Figure 2/2H/2.5-dead.tif
- __MACOSX/Figure 2/2H/._2.5-dead.tif
- Figure 2/2H/5-merge.tif
- __MACOSX/Figure 2/2H/._5-merge.tif
- Figure 2/2H/0-live.tif
- __MACOSX/Figure 2/2H/._0-live.tif
- Figure 2/2H/2.5-live.tif
- __MACOSX/Figure 2/2H/._2.5-live.tif
- Figure 2/2H/2.5-blank.tif
- __MACOSX/Figure 2/2H/._2.5-blank.tif
- Figure 2/2H/10-merge.tif
- __MACOSX/Figure 2/2H/._10-merge.tif
- Figure 2/2H/20-live.tif
- __MACOSX/Figure 2/2H/._20-live.tif
- Figure 2/2H/0-dead.tif
- __MACOSX/Figure 2/2H/._0-dead.tif
- Figure 2/2H/20-blank.tif
- __MACOSX/Figure 2/2H/._20-blank.tif
- Figure 2/2H/2.5-merge.tif
- __MACOSX/Figure 2/2H/._2.5-merge.tif
- Figure 2/2H/10-blank.tif
- __MACOSX/Figure 2/2H/._10-blank.tif
- Figure 2/2H/10-live.tif
- __MACOSX/Figure 2/2H/._10-live.tif
- Figure 2/2H/5-dead.tif
- __MACOSX/Figure 2/2H/._5-dead.tif
- Figure 2/2H/20-merge.tif
- __MACOSX/Figure 2/2H/._20-merge.tif
- Figure 2/2H/0-merge.tif
- __MACOSX/Figure 2/2H/._0-merge.tif
- Figure 2/2H/10-dead.tif
- __MACOSX/Figure 2/2H/._10-dead.tif
- Figure 2/2H/5-live.tif
- __MACOSX/Figure 2/2H/._5-live.tif
- Figure 2/2H/5-blank.tif
- __MACOSX/Figure 2/2H/._5-blank.tif
- Figure 2/2A/2A-H446 siERRG cell numbers.xlsx
- __MACOSX/Figure 2/2A/._2A-H446 siERRG cell numbers.xlsx
- Figure 2/2A/2A-H128 siERRG cell numbers.xlsx
- __MACOSX/Figure 2/2A/._2A-H128 siERRG cell numbers.xlsx
- Figure 2/2F/H446 DN200434 colony number.xlsx
- __MACOSX/Figure 2/2F/._H446 DN200434 colony number.xlsx
- Figure 2/2F/H1048 DN200434 colony number.xlsx
- __MACOSX/Figure 2/2F/._H1048 DN200434 colony number.xlsx
- Figure 2/2F/H69AR DN200434 colony number.xlsx
- __MACOSX/Figure 2/2F/._H69AR DN200434 colony number.xlsx
- Figure 2/2C/H128 siERRG cas3,7 activity.xlsx
- __MACOSX/Figure 2/2C/._H128 siERRG cas3,7 activity.xlsx
- Figure 2/2C/H446 siERRG cas3,7 activity.xlsx
- __MACOSX/Figure 2/2C/._H446 siERRG cas3,7 activity.xlsx
- Figure 2/2D/2D.tif
- __MACOSX/Figure 2/2D/._2D.tif
- Figure 2/2J/.DS_Store
- __MACOSX/Figure 2/2J/._.DS_Store
- Figure 2/2J/Fig 2J each (individual)  mouse values for H446 tumor.xlsx
- __MACOSX/Figure 2/2J/._Fig 2J each (individual)  mouse values for H446 tumor.xlsx
- Figure 2/2J/Fig 2J H446 shERRG tumor volume.xlsx
- __MACOSX/Figure 2/2J/._Fig 2J H446 shERRG tumor volume.xlsx
- Figure 2/2J/H446 shERRG tumor weight.xlsx
- __MACOSX/Figure 2/2J/._H446 shERRG tumor weight.xlsx
- Figure 2/2K/.DS_Store
- __MACOSX/Figure 2/2K/._.DS_Store
- Figure 2/2K/Fig 2K H446 DN200434 tumor volume.xlsx
- __MACOSX/Figure 2/2K/._Fig 2K H446 DN200434 tumor volume.xlsx
- Figure 2/2K/each mouse values for H446 treated with DN.xlsx
- __MACOSX/Figure 2/2K/._each mouse values for H446 treated with DN.xlsx
- Figure 2/2K/H446 DN200434 tumor volume.xlsx
- __MACOSX/Figure 2/2K/._H446 DN200434 tumor volume.xlsx
- Figure 2/2K/H446 DN200434 tumor weight.xlsx
- __MACOSX/Figure 2/2K/._H446 DN200434 tumor weight.xlsx
- Figure 2/2K/each mouse values for H446 tumor.xlsx
- __MACOSX/Figure 2/2K/._each mouse values for H446 tumor.xlsx
- Figure 2/2K/Fig 2K each (individual) mouse values for H446 treated with DN.xlsx
- __MACOSX/Figure 2/2K/._Fig 2K each (individual) mouse values for H446 treated with DN.xlsx
- Figure 2/2K/H446 shERRG tumor volume.xlsx
- __MACOSX/Figure 2/2K/._H446 shERRG tumor volume.xlsx
- Figure 2/2L/Ki67-control.tif
- __MACOSX/Figure 2/2L/._Ki67-control.tif
- Figure 2/2L/Ki67 analysis.xlsx
- __MACOSX/Figure 2/2L/._Ki67 analysis.xlsx
- Figure 2/2L/Con-C-Caspase3.jpg
- __MACOSX/Figure 2/2L/._Con-C-Caspase3.jpg
- Figure 2/2L/DN200434-C-Caspase3.jpg
- __MACOSX/Figure 2/2L/._DN200434-C-Caspase3.jpg
- Figure 2/2L/Ki67-DN200434.tif
- __MACOSX/Figure 2/2L/._Ki67-DN200434.tif
- Figure 2/2L/C-Caspase3 analysis.xlsx
- __MACOSX/Figure 2/2L/._C-Caspase3 analysis.xlsx
- Figure 2/2E/H446 DN200434 cell number.xlsx
- __MACOSX/Figure 2/2E/._H446 DN200434 cell number.xlsx
- Figure 2/2E/H1048 DN200434 cell number.xlsx
- __MACOSX/Figure 2/2E/._H1048 DN200434 cell number.xlsx
- Figure 2/2E/H69AR DN200434 cell number.xlsx
- __MACOSX/Figure 2/2E/._H69AR DN200434 cell number.xlsx
- Figure 2/2E/H128 DN200434 cell number.xlsx
- __MACOSX/Figure 2/2E/._H128 DN200434 cell number.xlsx
- Figure 2/2B/H446 shERRG colony number.xlsx
- __MACOSX/Figure 2/2B/._H446 shERRG colony number.xlsx
