# Supplementary material for: Therapeutic targeting ERRγ suppresses metastasis via extracellular matrix remodeling in small cell lung cancer
Source: EMBO Mol Med. 2024 Jul 31;16(9):2043–59. doi: 10.1038/s44321-024-00108-z (PMC11393344; doi:10.1038/s44321-024-00108-z)
Supplement: Supplementary file 4 — Source data Fig. 2 [file 44321_2024_108_MOESM4_ESM.zip › Figure 2/2G/H128 DN200434 cas3,7 activity.xlsx]

## Sheet: Sheet1
DN200434 (μM)
0	0.913	1.02	1.07
2.5	1.33	1.38	1.13
5	2.34	1.89	1.7
10	7.14	5.29	7.56
