# Supplementary material for: Therapeutic targeting ERRγ suppresses metastasis via extracellular matrix remodeling in small cell lung cancer
Source: EMBO Mol Med. 2024 Jul 31;16(9):2043–59. doi: 10.1038/s44321-024-00108-z (PMC11393344; doi:10.1038/s44321-024-00108-z)
Supplement: Supplementary file 4 — Source data Fig. 2 [file 44321_2024_108_MOESM4_ESM.zip › Figure 2/2I/SCLC PDX-p777839.xlsx]

## Sheet: Sheet1
DN200434 (μM)	cell viability (%)	cell viability (%)	cell viability (%)
0	115	84.5	101
2.5	80.4	64.5	90.7
5	61.3	76.4	59.4
10	13.6	35.8	40.5
20	0.162	0.339	0.381
