# Supplementary material for: Therapeutic targeting ERRγ suppresses metastasis via extracellular matrix remodeling in small cell lung cancer
Source: EMBO Mol Med. 2024 Jul 31;16(9):2043–59. doi: 10.1038/s44321-024-00108-z (PMC11393344; doi:10.1038/s44321-024-00108-z)
Supplement: Supplementary file 4 — Source data Fig. 2 [file 44321_2024_108_MOESM4_ESM.zip › Figure 2/2A/2A-H446 siERRG cell numbers.xlsx]

## Sheet: Sheet1
Days	siCont	siCont	siCont	siERRG#1	siERRG#1	siERRG#1	siERRG#2	siERRG#2	siERRG#2	(x 10^4)
0	15	15	15	15	15	15	15	15	15
3	82.5	76.5	77.25	43.5	46.5	45.5	46.5	45	43.5
5	106.875	105.625	106.875	55	56.875	52.5	56.25	48.125	55
