# Supplementary material for: Therapeutic targeting ERRγ suppresses metastasis via extracellular matrix remodeling in small cell lung cancer
Source: EMBO Mol Med. 2024 Jul 31;16(9):2043–59. doi: 10.1038/s44321-024-00108-z (PMC11393344; doi:10.1038/s44321-024-00108-z)
Supplement: Supplementary file 4 — Source data Fig. 2 [file 44321_2024_108_MOESM4_ESM.zip › Figure 2/2A/2A-H128 siERRG cell numbers.xlsx]

## Sheet: Sheet1
Days	siCont	siCont	siCont	siERRG#1	siERRG#1	siERRG#1	siERRG#2	siERRG#2	siERRG#2	(x 10^4)
0	7	7	7	7	7	7	7	7	7
3	125	117	120	72	83	87	74	60	52
5	504	446	516	303	283	323	164	216	180
