# Supplementary material for: Therapeutic targeting ERRγ suppresses metastasis via extracellular matrix remodeling in small cell lung cancer
Source: EMBO Mol Med. 2024 Jul 31;16(9):2043–59. doi: 10.1038/s44321-024-00108-z (PMC11393344; doi:10.1038/s44321-024-00108-z)
Supplement: Supplementary file 4 — Source data Fig. 2 [file 44321_2024_108_MOESM4_ESM.zip › Figure 2/2F/H1048 DN200434 colony number.xlsx]

## Sheet: Sheet1
DN200434 (μM)	number	number	number
0	287	266	298
2.5	178	174	161
5	94	103	95
10	0	0	0
