# Supplementary material for: Therapeutic targeting ERRγ suppresses metastasis via extracellular matrix remodeling in small cell lung cancer
Source: EMBO Mol Med. 2024 Jul 31;16(9):2043–59. doi: 10.1038/s44321-024-00108-z (PMC11393344; doi:10.1038/s44321-024-00108-z)
Supplement: Supplementary file 4 — Source data Fig. 2 [file 44321_2024_108_MOESM4_ESM.zip › Figure 2/2C/H446 siERRG cas3,7 activity.xlsx]

## Sheet: Sheet1
siCont	siCont	siCont	siESRRG#1	siESRRG#1	siESRRG#1	siESRRG#2	siESRRG#2	siESRRG#2
0.990937	1.00302	0.97281	2.11562	2.08561	2.01058	1.66259	1.57062	1.57769
