# Supplementary material for: Therapeutic targeting ERRγ suppresses metastasis via extracellular matrix remodeling in small cell lung cancer
Source: EMBO Mol Med. 2024 Jul 31;16(9):2043–59. doi: 10.1038/s44321-024-00108-z (PMC11393344; doi:10.1038/s44321-024-00108-z)
Supplement: Supplementary file 4 — Source data Fig. 2 [file 44321_2024_108_MOESM4_ESM.zip › Figure 2/2J/Fig 2J each (individual) mouse values for H446 tumor.xlsx]

## Sheet: Sheet1
H446
	20200701					20200703						20200706						20200710						20200713						20200717						20200720						20200724						20200727
	Day1					Day3						Day6						Day10						Day13						Day17						Day20						Day24						Day27
Shneal	weigh t(g)	length	width	volume(mm3)		Shneal	weigh t(g)	length	width	volume(mm3)		Shneal	weigh t(g)	length	width	volume(mm3)		Shneal	weigh t(g)	length	width	volume(mm3)		Shneal	weigh t(g)	length	width	volume(mm3)		Shneal	weigh t(g)	length	width	volume(mm3)		Shneal	weigh t(g)	length	width	volume(mm3)		Shneal	weigh t(g)	length	width	volume(mm3)		Shneal	weigh t(g)
65	18.5	4.74	4.74	55.7614		65	19.6	5.24	5.12	71.9233		65	18.8	5.36	5.54	86.1356		65	20	5.35	5.35	80.1789		65	20	4.99	4.49	52.6735		65	20	4.63	4.6	51.2974		65	20	5.44	4.89	68.1107		65	18.9	5.55	5.09	75.2882		65	19.6
58	21.3	5.59	5.13	77.0274		58	22.3	5.92	4.94	75.644		58	21	5.31	5.26	76.9245		58	20.6	6.12	4.13	54.6575		58	20	5.15	4.44	53.1584		58	21.3	5.7	4.36	56.7344		58	20	5.29	4.71	61.4464		58	19.2	5.7	5.63	94.5998		58	20
		5.29	4.52	56.5889				5.21	4.2	48.121				4	4	33.5103				5.04	4.64	56.8153				5.55	4.77	66.1193				5.62	5.38	85.1725				6.18	4	51.7734				6.69	5.17	93.628
62	20	5.18	4.1	45.5928		62	21.2	5.36	5.33	79.7293		62	20.6	5.49	5.49	86.6394		62	21.9	5.73	5.22	81.7512		62	21.2	4.88	4.88	60.8496		62	21.4	5.61	4.85	69.0947		62	21	6.41	5.32	94.9904		62	20.3	5.03	5.03	66.635		62	20.9
63	19.3	5.41	4.48	56.8528		63	20.4	5.17	5.17	72.3553		63	20	5.32	5.32	78.8376		63	20.9	6.76	5.6	111		63	20.6	6.92	6.92	173.507		63	20.8	7.36	7.85	237.474		63	21.1	8.41	8.08	287.486		63	21.6	10.31	8.19	362.097		63	21.6
		5.57	4.87	69.169				5.56	5.01	73.0716				5.8	4.71	67.3703				4.68	4.68	53.6706				6.36	4.85	78.332				6.78	5.35	101.61				7.78	5.5	123.226				9.09	6.55	204.195
64	21.2	5.38	5.38	81.5353		64	21.4	5.46	5.39	83.0556		64	21.6	5.32	5.14	73.593		64	23.2	5.69	4.3	55.0868		64	22.4	5.77	5.77	100.583		64	22.8	5.98	5.98	111.97		64	22.1	6.58	5.7	111.937		64	22.8	5.22	4.37	52.1954		64	22.8
46	20.4	6.36	4.55	68.9412		46	21.5	5.53	5.53	88.547		46	21.8	5.79	5.01	76.0944		46	22.1	4	4	33.5103		46	21.3	5	4.45	51.8428		46	22.2	4.75	4.75	56.1151		46	22.7	4.6	4.5	48.7732		46	21.5	4.6	4.6	50.965		46	16.8
		5.72	5.8	100.751				6.3	5.67	106.049				6.93	5.17	96.9869				5.71	5.06	76.5483				6.31	5.25	91.064				5.17	5.17	72.3553				7.72	5.43	119.183				6.97	5.83	124.042
48	17	5.7	4.98	74.0171		48	17.8	6.22	4.77	74.1013		48	17.3	6.13	5.18	86.1229		48	18.4	4.98	4.4	50.4816		48	17.2	6.6	4.09	57.8082		48	18.1	6.16	3.87	48.306		48	18.5	6.68	4.89	83.6359		48	17.3	6.16	3.87	48.306		48	21.5
		7.23	5.06	96.9255				7.3	4.53	78.4364				6.56	4.55	71.1091				6.56	4.55	71.1091				4	4	33.5103				5.62	4.03	47.7909				6.94	4.11	61.3821				6.33	4.58	69.5238
50	20.8	6.96	4.2	64.2845		50	22	6.18	4.09	54.1295		50	22.2	4	4	33.5103		50	21.9	5.31	5.11	72.5997		50	20.8	5.62	4.03	47.7909		50	20.9	5.99	4.2	55.3253		50	20.6	6.01	5.01	78.9857		50	18.8	5.84	5.18	82.0486		50	19.2
47	20	5.3	5.09	71.8969		47	21.3	4.9	4.61	54.5251		47	21.4	4	4	33.5103		47	22.1	5.98	4	50.0979		47	21.5	5.71	5.71	97.4781		47	22.8	6.17	4.78	73.8141		47	22.8	7.85	5.42	120.744		47	22.3	6.65	6.1	129.563		47	22.1
				70.7188	4.42293					73.8222	4.25716					69.2573	6.04313					65.1928	5.4772					74.209	10.0232					82.0815	14.1103					100.898	17.2277					111.776	23.9668
				15.9471	3.60555					15.3494	3.60555					21.7888	3.60555					19.7483	3.60555					36.1393	3.60555					50.8753	3.60555					62.1155	3.60555					86.4135	3.60555
shERRG#2	weigh t(g)	length	width	volume(mm3)		shERRG#2	weigh t(g)	length	width	volume(mm3)		shERRG#2	weigh t(g)	length	width	volume(mm3)		shERRG#2	weigh t(g)	length	width	volume(mm3)		shERRG#2	weigh t(g)	length	width	volume(mm3)		shERRG#2	weigh t(g)	length	width	volume(mm3)		shERRG#2	weigh t(g)	length	width	volume(mm3)		shERRG#2	weigh t(g)	length	width	volume(mm3)		shERRG#2	weigh t(g)
51	20	4.97	4.97	64.2788		51	21.2	3	3	14.1372		51	21.2	3	3	14.1372		51	21.7	3	3	14.1372		51	21.6	5.19	5.19	73.1982		51	21.8	5.12	5.09	69.4551		51	22	3	3	14.1372		51	21.2	3.27	3.27	18.308		51	21.4
		5.45	5.12	74.8058				4.63	4.41	47.1473				4.85	4.37	48.4957				6.54	4.15	58.9756				3	3	14.1372				3	3	14.1372				4.56	4.56	49.647				4.21	4.21	39.0701
98	18.8	4.91	4.91	61.9788		98	19.7	4.01	3.3	22.865		98	20	4.01	3.51	25.8677		98	21.1	4.1	3.57	27.3602		98	21.1	4.6	4.05	39.5063		98	20.9	3	3	14.1372		98	20.9	3	3	14.1372		98	21.6	0	0	0		98	21.7
		5.15	4.93	65.539				4.56	4.55	49.4295				5.21	4.63	58.4788				4.8	4.63	53.8768				3	3	14.1372				4.45	4.45	46.1401				3	3	14.1372				0	0	0
97	20.5	4.93	4.93	62.7393		97	21.6	4.21	4.03	35.8006		97	21.8	4.03	3.79	30.3097		97	23.5	5.12	4.83	62.5407		97	23.9	5.21	4.08	45.4105		97	23.5	4.39	4.39	44.2988		97	23.8	5.1	3.76	37.7524		97	24.1	0	0	0		97	23.9
		5.54	3.98	45.9488				4.8	4	40.2124				5.41	4.5	57.3616				5.87	4.97	75.9188				5.02	4.13	44.8335				5.06	5.06	67.8344				4.14	4.14	37.1535				4.98	4.98	64.6676
99	18.9	6.05	4.11	53.5103		99	20	5.13	4.71	59.5879		99	19.6	5.18	4.12	46.0387		99	20.7	6.16	3.87	48.306		99	20.3	4.11	4.11	36.3516		99	21.2	4.72	4.72	55.0585		99	21.2	6	4.36	59.7204		99	22.1	4.93	4.93	62.7393		99	21.8
		6.36	4.29	61.2873				5.53	4.81	66.9906				5.02	4.34	49.5087				5.32	4.71	61.7948				5.03	3.48	31.8952				5.16	4.37	51.5954				4.38	3.83	33.6411				4.86	4.86	60.1046
100	20	5.13	5.13	70.6888		100	21.1	5.59	4.35	55.3846		100	21.3	6.1	4.52	65.2537		100	23.2	5.4	4.15	48.6955		100	22.5	4.44	4.44	45.8298		100	22.5	4.72	4.72	55.0585		100	22.6	5.72	4.73	67.0065		100	23.2	5.43	3.66	38.0856		100	23.3
		5.16	5.16	71.9362				5.02	4.2	46.3661				4.57	4.05	39.2487				5.59	4.39	56.4078				4.36	4.36	43.3968				4.56	4.56	49.647				5.38	4.81	65.1735				4.59	4.59	50.6334
96	20.9	5.89	4.95	75.5656		96	21.6	3	3	14.1372		96	21.9	3	3	14.1372		96	22.5	4	4	33.5103		96	22.8	3	3	14.1372		96	23	3	3	14.1372		96	22.6	3	3	14.1372		96	24.1	0	0	0		96	24
		5.56	4.92	70.4699				5.75	4.74	67.643				6.08	3.45	37.8914				5.96	4.63	66.897				5.49	3.81	41.7274				5.07	4.06	43.7581				3	3	14.1372				5.43	5.43	83.8297
52	20	5.38	5.38	81.5353		52	21.7	4.91	4.91	61.9788		52	21.8	5.04	4.66	57.3061		52	23.4	5.34	5.33	79.4318		52	22.8	4.35	4.17	39.6059		52	22.6	3	3	14.1372		52	22.1	3	3	14.1372		52	23.5	0	0	0		52	24
		5.13	5.13	70.6888				5.14	4.45	53.2944				5.24	4.27	50.0248				5.39	5.37	81.3834				4.44	4.44	45.8298				4.56	4.63	51.183				4.89	4.78	58.501				5.03	5.03	66.635
				66.498	2.47663					45.3553	4.80435					42.4328	4.34327					54.9454	5.22792					37.8569	4.23162					42.1841	5.30784					35.2442	5.71174					34.5767	8.23307
				9.2667	3.74166					17.9762	3.74166					16.251	3.74166					19.5611	3.74166					15.8333	3.74166					19.8601	3.74166					21.3714	3.74166					30.8053	3.74166
shERRG#3	weigh t(g)	length	width	volume(mm3)		shERRG#3	weigh t(g)	length	width	volume(mm3)		shERRG#3	weigh t(g)	length	width	volume(mm3)		shERRG#3	weigh t(g)	length	width	volume(mm3)		shERRG#3	weigh t(g)	length	width	volume(mm3)		shERRG#3	weigh t(g)	length	width	volume(mm3)		shERRG#3	weigh t(g)	length	width	volume(mm3)		shERRG#3	weigh t(g)	length	width	volume(mm3)		shERRG#3	weigh t(g)
56	20	4.4	4.4	44.6022		56	21.1	3	3	14.1372		56	20.3	3	3	14.1372		56	21.3	3	3	14.1372		56	21	3	3	14.1372		56	21	3	3	14.1372		56	20.4	3	3	14.1372		56	19.7	0	0	0		56	21.4
		4.51	4.51	48.0317				4	4	33.5103				5.47	4.51	58.2558				5.27	3.84	40.6885				4.54	3.39	27.3183				4.5	3.5	28.8634				3	3	14.1372				3.9	3.9	31.0594
57	21.5	4.89	4.56	53.2399		57	22.4	4.78	4.32	46.7083		57	22.2	4.62	3.63	31.8753		57	23	4.68	4.03	39.7974		57	23.5	4.3	4.3	41.6298		57	23.5	4.4	4.2	40.6396		57	23.4	3.64	3.64	25.2524		57	22.8	3.93	3.93	31.7816		57	23.9
		5.08	4.78	60.774				4.46	4.43	45.8291				4.61	4.35	45.6749				4.88	4.23	45.7193				3.63	3.63	25.0449				3.5	3.5	22.4493				4.13	3.91	33.0599				4.57	4.57	49.9744
66	20	5.13	4.72	59.8412		66	21	4.85	4.59	53.5015		66	19.4	4.98	4.28	47.7656		66	21.8	3	3	14.1372		66	22.9	4.29	4.29	41.34		66	22.9	4.3	4.3	41.6298		66	23.3	5.2	4.02	44.0001		66	22.5	4.49	4.07	38.9434		66	23.6
		5.36	5.12	73.5704				5.22	4.93	66.4298				4.92	4.31	47.854				3	3	14.1372				3	3	14.1372				3	3	14.1372				3	3	14.1372				3	3	14.1372
59	22.1	5.71	4.32	55.7959		59	22.2	5.11	4.13	45.6373		59	21.8	4.98	4.36	49.5679		59	22.7	4.57	3.72	33.1132		59	23.1	4.42	4.42	45.2132		59	23.1	4.4	4.4	44.6022		59	22.5	3.83	3.83	29.4168		59	21.9	4.44	4.44	45.8298		59	23.3
		4.89	4.48	51.3882				4.41	4.02	37.3155				5.61	2.94	25.3896				4.77	4.77	56.8269				5.83	4.62	65.1555				5.8	4.6	64.2602				3	3	14.1372				4.5	4.5	47.7129
55	21.1	5.06	5.06	67.8344		55	21.3	4.8	4.47	50.2175		55	21.4	3	3	14.1372		55	22.5	4	4	33.5103		55	23.2	3	3	14.1372		55	23.2	3	3	14.1372		55	23.1	3	3	14.1372		55	23.2	0	0	0		55	23.9
		6.2	3.65	43.249				6.19	3.36	36.5905				3	3	14.1372				5.62	3.54	36.8758				3	3	14.1372				3	3	14.1372				3	3	14.1372				0	0	0
53	20.5	4.82	4.82	58.6327		53	22.3	4.25	4.25	40.1944		53	22.3	3	3	14.1372		53	23	3	3	14.1372		53	23.5	3	3	14.1372		53	23.5	3	3	14.1372		53	23.3	3	3	14.1372		53	23.3	0	0	0		53	23.8
		5.17	5.15	71.7966				5.16	4.59	56.9212				3	3	14.1372				3	3	14.1372				3	3	14.1372				3	3	14.1372				3	3	14.1372				4.49	4.49	47.3956
54	20.4	6.43	4.02	54.4079		54	21.3	5.18	3.43	31.9093		54	21.5	4.91	4.05	42.1687		54	22.4	5.37	4.76	63.7069		54	23.4	4.82	3.53	31.4481		54	23.4	4.81	3.5	30.8517		54	22.7	5.64	4.29	54.3491		54	23.2	0	0	0		54	23.6
		5.78	4.32	56.4799				5.66	3.93	45.772				5.46	4.61	60.7566				5.27	4.96	67.8848				4.75	4.75	56.1151				4.7	4.7	54.3616				5.34	3.53	34.8409				5.45	5.45	84.7594
				57.1174	2.47291					43.191	3.37118					34.2853	4.79311					34.9149	5.10208					29.8634	4.66254					29.4629	4.56558					23.8583	3.57764					27.971	7.0488
				9.2528	3.74166					12.6138	3.74166					17.9342	3.74166					19.0902	3.74166					17.4456	3.74166					17.0828	3.74166					13.3863	3.74166					26.3742	3.74166
[truncated: 18 more columns]
