# Supplementary material for: Therapeutic targeting ERRγ suppresses metastasis via extracellular matrix remodeling in small cell lung cancer
Source: EMBO Mol Med. 2024 Jul 31;16(9):2043–59. doi: 10.1038/s44321-024-00108-z (PMC11393344; doi:10.1038/s44321-024-00108-z)
Supplement: Supplementary file 4 — Source data Fig. 2 [file 44321_2024_108_MOESM4_ESM.zip › Figure 2/2J/Fig 2J H446 shERRG tumor volume.xlsx]

## Sheet: tumor curve
	shNeal			shERRG#1			shERRG#2
Days	Mean	SEM		Mean	SEM		Mean	SEM
1	70.7188	4.42293		66.4981	2.47663		57.1174	2.47291
3	73.8222	4.25716		45.3553	4.80435		43.191	3.37118
6	69.2573	6.04313		42.4329	4.34327		34.2853	4.79311
10	65.1928	5.4772		54.9454	5.22792		34.9149	5.10208
13	74.209	10.0232		37.8569	4.23163		29.8634	4.66254
17	82.0815	14.1103		42.1841	5.30784		29.4629	4.56558
20	100.898	17.2278		35.2442	5.71174		23.8583	3.57764
24	111.776	23.9668		34.5767	8.23307		27.971	7.0488
27	115.909	30.902		29.3649	6.73904		25.2893	7.16714
31	142.802	42.3122		27.1974	8.28621		27.6425	8.59262
34	165.248	55.3245		22.0115	8.57957		27.4478	8.03096
38	181.046	55.2873		21.0635	8.35638		31.3846	9.54747
