# Supplementary material for: Therapeutic targeting ERRγ suppresses metastasis via extracellular matrix remodeling in small cell lung cancer
Source: EMBO Mol Med. 2024 Jul 31;16(9):2043–59. doi: 10.1038/s44321-024-00108-z (PMC11393344; doi:10.1038/s44321-024-00108-z)
Supplement: Supplementary file 4 — Source data Fig. 2 [file 44321_2024_108_MOESM4_ESM.zip › Figure 2/2J/H446 shERRG tumor weight.xlsx]

## Sheet: Sheet1
	shNeal	shESRRG#1	shESRRG#2
tumor weight (g)	0.3549	0.0096	0.013
	0.2015	0.0081	0.003
	0.1812	0.0105	0.0047
	0.0473
	0.0207
	0.0097
