# Supplementary material for: Therapeutic targeting ERRγ suppresses metastasis via extracellular matrix remodeling in small cell lung cancer
Source: EMBO Mol Med. 2024 Jul 31;16(9):2043–59. doi: 10.1038/s44321-024-00108-z (PMC11393344; doi:10.1038/s44321-024-00108-z)
Supplement: Supplementary file 4 — Source data Fig. 2 [file 44321_2024_108_MOESM4_ESM.zip › Figure 2/2K/Fig 2K H446 DN200434 tumor volume.xlsx]

## Sheet: Sheet1
	Control			DN200434 (50 mg/kg)
Days	Mean	SEM		Mean	SEM
1	70.3753	3.72863		72.022	4.2841
4	79.0953	3.63331		57.0385	6.43329
7	109.819	6.68407		54.1567	4.65338
10	108.315	5.58233		61.1241	8.68408
14	126.653	9.95551		59.3425	8.38382
18	131.823	9.71971		58.0512	8.74627
21	119.875	11.7984		61.267	13.8408
25	137.798	16.6014		46.2956	10.31
28	157.816	18.7828		44.4293	9.52611
32	179.377	28.5995		60.5537	8.42722
35	192.684	33.3296		61.6017	8.28039
