# Supplementary material for: Therapeutic targeting ERRγ suppresses metastasis via extracellular matrix remodeling in small cell lung cancer
Source: EMBO Mol Med. 2024 Jul 31;16(9):2043–59. doi: 10.1038/s44321-024-00108-z (PMC11393344; doi:10.1038/s44321-024-00108-z)
Supplement: Supplementary file 4 — Source data Fig. 2 [file 44321_2024_108_MOESM4_ESM.zip › Figure 2/2K/each mouse values for H446 treated with DN.xlsx]

## Sheet: Sheet1
H446
	20200908							20200911						20200914						20200917						20200921						20200925						20200928						20201002
	Day1							Day4						Day7						Day10						Day14						Day18						Day21						Day25
Control	weigh t(g)	length	width	volume(mm3)			Control	weigh t(g)	length	width	volume(mm3)		Control	weigh t(g)	length	width	volume(mm3)		Control	weigh t(g)	length	width	volume(mm3)		Control	weigh t(g)	length	width	volume(mm3)		Control	weigh t(g)	length	width	volume(mm3)		Control	weigh t(g)	length	width	volume(mm3)		Control	weigh t(g)	length	width	volume(mm3)		Control
9	17.1	6.46	4.23	60.5218			9	18.3	5.76	4.87	71.5285		9	20	6.2	5.33	92.2242		9	20.9	6.54	5.61	107.771		9	21.2	7.18	6.67	167.253		9	21.7	7.25	6.51	160.879		9	22.2	6.01	5.82	106.591		9	22.7	7.49	4.86	92.6303		9
		5.3	4.63	59.489					6.67	4.99	86.9612				7.36	4.76	87.3153				6.98	5.72	119.577				7.94	6.18	158.78				7.82	6.75	186.558				8.96	5.7	152.425				9.82	4.81	118.96
15	19.3	6.27	5.42	96.4417			15	20	5.08	4.82	61.7954		15	20.8	6.33	5.33	94.1579		15	20.5	6.57	5.74	113.341		15	20.8	7.35	5.8	129.462		15	20.9	6.04	6.04	115.374		15	21.6	6.59	6.09	127.973		15	23.8	6.53	6.07	125.976		15
		5.02	5.02	66.2384					6.11	4.75	72.1817				6.62	5.68	111.829				6.08	5.43	93.8646				6.75	5.7	114.829				7.06	6.16	140.27				6.55	6.55	147.137				10.12	7.17	272.406
20	18.6	5.24	4.78	62.6882			20	19.5	5.76	4.93	73.3019		20	20	6	6	113.097		20	19.4	6.44	5.43	99.4224		20	20	6.56	5.51	104.281		20	20.3	6.82	6.39	145.809		20	21.1	6.55	5.57	106.402		20	21.5	8.2	6.12	160.811		20
		5.36	4.91	67.6591					6.02	5.05	80.3855				6.74	6.74	160.317				7.22	5.94	133.386				6.21	5.71	106.014				6.72	5.54	107.991				5.86	5.66	98.2945				6.78	5.46	105.831
24	19.1	6.42	4.74	75.5249			24	20.7	6.91	5.32	102.4		24	21.3	7.26	5.57	117.936		24	21.7	6.74	5.14	93.2362		24	22	6.36	5.51	101.102		24	21.9	7.4	5.62	122.378		24	22.4	6.28	4.53	67.4768		24	22.4	6.62	5.92	121.479		24
		6.44	4.24	60.62					8.02	4.55	86.9352				7.95	5.06	106.578				8.44	5.36	126.961				7.3	6.3	151.706				8.83	5.28	128.892				7.27	4.37	72.6936				10.41	5.46	162.493
32	21.2	5.72	5.25	82.5493			32	22.1	6.29	5.05	83.9909		32	19.1	6.41	5.32	94.9904		32	18.9	6.13	4.87	76.1232		32	19.5	5.98	4.85	73.6518		32	20	6.44	4.66	73.2245		32	20.5	6.66	6.13	131.037		32	20.8	5.99	5.99	112.533		32
		5.97	4.8	72.0204					5.9	4.81	71.4728				6.57	5.9	119.748				7.25	5.61	119.471				7.32	6.45	159.452				6.67	6.26	136.859				7.15	7.1	188.721				7.64	5.12	104.865
				70.3753	3.72863						79.0953	3.63331					109.819	6.68407					108.315	5.58233					126.653	9.95551					131.823	9.71971					119.875	11.7984					137.798	16.6014
				11.7909	3.16228						11.4895	3.16228					21.1369	3.16228					17.6529	3.16228					31.4821	3.16228					30.7364	3.16228					37.3097	3.16228					52.4984	3.16228
DN200434-50mg/kg	weigh t(g)	length	width	volume(mm3)			DN200434-50mg/kg	weigh t(g)	length	width	volume(mm3)		DN200434-50mg/kg	weigh t(g)	length	width	volume(mm3)		DN200434-50mg/kg	weigh t(g)	length	width	volume(mm3)		DN200434-50mg/kg	weigh t(g)	length	width	volume(mm3)		DN200434-50mg/kg	weigh t(g)	length	width	volume(mm3)		DN200434-50mg/kg	weigh t(g)	length	width	volume(mm3)		DN200434-50mg/kg	weigh t(g)	length	width	volume(mm3)		DN200434-50mg/kg
18	18.9	5.96	5.25	86.0129			18	20.4	4	4	33.5103		18	20.6	5.71	4.27	54.5118		18	20.4	5	5	65.4498		18	22.9	6	4.82	72.9867		18	21.1	5.4	5.04	71.8213		18	21.3	4.63	4.02	39.177		18	22.7	4.66	4.02	39.4309		18
		5.36	5.36	80.6293					6.09	5.67	102.514				5.39	4.5	57.1495				5.69	5.16	79.325				5.55	5.55	89.5112				5.4	5.4	82.448				5.89	4.52	63.0073				6.32	5.42	97.2107
12	15	6.76	4.85	83.2585			12	15.7	5.08	4.55	55.0662		12	16.7	5.04	4.63	56.5706		12	16.9	5.3	5.02	69.933		12	17.7	5.41	4.83	66.0831		12	18.2	5.41	4.83	66.0831		12	20	0	0	0		12	20.4	0	0	0		12
		5.44	5.07	73.2173					6.33	3.78	47.3572				5.31	3.3	30.2776				5.83	4.17	53.081				5.43	4.34	53.5523				5.63	5	73.6965				5.46	5.2	77.3033				5.88	4.47	61.5164
1	19.8	4.85	4.61	53.9687			1	21	4.58	4.58	50.3031		1	21.7	5.13	5.13	70.6888		1	21.7	0	0	0		1	21.9	0	0	0		1	21.7	0	0	0		1	22.5	0	0	0		1	23.1	0	0	0		1
		4.89	4.89	61.2245					5.38	4.74	63.2904				4.16	4.16	37.6946				5.15	5.13	70.9644				5.78	4.46	60.2				5	4	41.8879				6.18	5.89	112.258				5.37	4.8	64.7822
23	20.9	5.95	4.74	69.9958			23	22.3	4.57	4.32	44.6563		23	23.5	5.17	5.17	72.3553		23	22.9	4.94	4.94	63.1218		23	24	5.24	5.24	75.3343		23	23.3	5.51	4.15	49.6874		23	25	5.8	4.92	73.5118		23	25.2	5.26	4	44.0661		23
		5.75	4.26	54.6369					5.62	4.57	61.4564				5.15	4.76	61.097				4.72	4.7	54.5929				4.6	4.6	50.965				4.65	4.65	52.645				6.35	5.82	112.621				5.33	4.38	53.5395
7	17.7	6.26	5.1	85.2537			7	18.6	6.21	4.12	55.1931		7	20	5.12	4.19	47.0648		7	20.3	6.64	5.19	93.6486		7	22.1	5	5	65.4498		7	21.3	5.66	5.33	84.1917		7	22.5	6.25	4.74	73.525		7	23	4.75	4.75	56.1151		7
				72.022	4.2841						57.0385	6.43329					54.1567	4.65338					61.1241	8.68408					59.3425	8.38382					58.0512	8.74627					61.267	13.8408					46.2956	10.31
				12.8523	3						19.2999	3					13.9602	3					26.0522	3					25.1515	3					26.2388	3					41.5225	3					30.93	3
[truncated: 14 more columns]
