# Supplementary material for: Therapeutic targeting ERRγ suppresses metastasis via extracellular matrix remodeling in small cell lung cancer
Source: EMBO Mol Med. 2024 Jul 31;16(9):2043–59. doi: 10.1038/s44321-024-00108-z (PMC11393344; doi:10.1038/s44321-024-00108-z)
Supplement: Supplementary file 4 — Source data Fig. 2 [file 44321_2024_108_MOESM4_ESM.zip › Figure 2/2K/H446 DN200434 tumor weight.xlsx]

## Sheet: Sheet1
	Control	DN200434
tumor weight (g)	0.0517	0.0152
	0.0425	0.0068
	0.0439	0.0102
	0.0514	0.0091
	0.0323	0.007
