# Supplementary material for: Therapeutic targeting ERRγ suppresses metastasis via extracellular matrix remodeling in small cell lung cancer
Source: EMBO Mol Med. 2024 Jul 31;16(9):2043–59. doi: 10.1038/s44321-024-00108-z (PMC11393344; doi:10.1038/s44321-024-00108-z)
Supplement: Supplementary file 4 — Source data Fig. 2 [file 44321_2024_108_MOESM4_ESM.zip › Figure 2/2E/H446 DN200434 cell number.xlsx]

## Sheet: Sheet1
DN200434 (μM)	number	number	number	x10^4
0	111.25	106.875	111.875
1.25	101.875	92.5	96.875
2.5	58.125	76.875	65
5	51.25	60	58.75
10	23.75	20	22.5
20	0	0	0
