# Supplementary material for: Therapeutic targeting ERRγ suppresses metastasis via extracellular matrix remodeling in small cell lung cancer
Source: EMBO Mol Med. 2024 Jul 31;16(9):2043–59. doi: 10.1038/s44321-024-00108-z (PMC11393344; doi:10.1038/s44321-024-00108-z)
Supplement: Supplementary file 4 — Source data Fig. 2 [file 44321_2024_108_MOESM4_ESM.zip › Figure 2/2E/H69AR DN200434 cell number.xlsx]

## Sheet: Sheet1
DN200434 (μM)	number	number	number	x10^4
0	57.75	59.25	54
1.25	57.75	54.75	58.5
2.5	53.25	53.25	51.75
5	45	39.75	39
10	25.5	23.25	24.75
20	0	0	0
