# Supplementary material for: Therapeutic targeting ERRγ suppresses metastasis via extracellular matrix remodeling in small cell lung cancer
Source: EMBO Mol Med. 2024 Jul 31;16(9):2043–59. doi: 10.1038/s44321-024-00108-z (PMC11393344; doi:10.1038/s44321-024-00108-z)
Supplement: Supplementary file 4 — Source data Fig. 2 [file 44321_2024_108_MOESM4_ESM.zip › Figure 2/2E/H128 DN200434 cell number.xlsx]

## Sheet: Sheet1
DN200434 (μM)	number	number	number	x10^4
0	180	165	157.5
1.25	141.375	154.5	150
2.5	121.5	118.5	141.75
5	87.75	72	68.25
10	16.5	21.75	15
20	3.75	3	0
