# Supplementary material for: Therapeutic targeting ERRγ suppresses metastasis via extracellular matrix remodeling in small cell lung cancer
Source: EMBO Mol Med. 2024 Jul 31;16(9):2043–59. doi: 10.1038/s44321-024-00108-z (PMC11393344; doi:10.1038/s44321-024-00108-z)
Supplement: Supplementary file 4 — Source data Fig. 2 [file 44321_2024_108_MOESM4_ESM.zip › Figure 2/2B/H446 shERRG colony number.xlsx]

## Sheet: Sheet1
shNeal	shNeal	shNeal	shERRG#1	shERRG#1	shERRG#1	shERRG#2	shERRG#2	shERRG#2
310	315	320	0	1	2	0	2	3
