# Supplementary material for: Therapeutic targeting ERRγ suppresses metastasis via extracellular matrix remodeling in small cell lung cancer
Source: EMBO Mol Med. 2024 Jul 31;16(9):2043–59. doi: 10.1038/s44321-024-00108-z (PMC11393344; doi:10.1038/s44321-024-00108-z)
Supplement: Supplementary file 8 — Source data Fig. 6 [file 44321_2024_108_MOESM8_ESM.zip]

Archive with 40 entries (32 files):
- Figure 6/
- __MACOSX/._Figure 6
- Figure 6/6F/
- __MACOSX/Figure 6/._6F
- Figure 6/6H/
- __MACOSX/Figure 6/._6H
- Figure 6/6I/
- __MACOSX/Figure 6/._6I
- Figure 6/6G/
- __MACOSX/Figure 6/._6G
- Figure 6/.DS_Store
- __MACOSX/Figure 6/._.DS_Store
- Figure 6/6E/
- __MACOSX/Figure 6/._6E
- Figure 6/6D/
- __MACOSX/Figure 6/._6D
- Figure 6/6A,B,C/
- __MACOSX/Figure 6/._6A,B,C
- Figure 6/6F/6F-quantification.xlsx
- __MACOSX/Figure 6/6F/._6F-quantification.xlsx
- Figure 6/6F/6F-luminescence image.tif
- __MACOSX/Figure 6/6F/._6F-luminescence image.tif
- Figure 6/6H/6H-tumor volume.xlsx
- __MACOSX/Figure 6/6H/._6H-tumor volume.xlsx
- Figure 6/6I/6I-image.tif
- __MACOSX/Figure 6/6I/._6I-image.tif
- Figure 6/6G/6G-quantification.xlsx
- __MACOSX/Figure 6/6G/._6G-quantification.xlsx
- Figure 6/6G/6G-luminescence image.tif
- __MACOSX/Figure 6/6G/._6G-luminescence image.tif
- Figure 6/6E/6E-PDO cell viability.xlsx
- __MACOSX/Figure 6/6E/._6E-PDO cell viability.xlsx
- Figure 6/6D/.DS_Store
- __MACOSX/Figure 6/6D/._.DS_Store
- Figure 6/6D/Figure 6D.pdf
- __MACOSX/Figure 6/6D/._Figure 6D.pdf
- Figure 6/6A,B,C/sc.fig6.Rdata
- __MACOSX/Figure 6/6A,B,C/._sc.fig6.Rdata
- Figure 6/6A,B,C/6A,B,C.xlsx
- __MACOSX/Figure 6/6A,B,C/._6A,B,C.xlsx
