# Supplementary material for: Therapeutic targeting ERRγ suppresses metastasis via extracellular matrix remodeling in small cell lung cancer
Source: EMBO Mol Med. 2024 Jul 31;16(9):2043–59. doi: 10.1038/s44321-024-00108-z (PMC11393344; doi:10.1038/s44321-024-00108-z)
Supplement: Supplementary file 8 — Source data Fig. 6 [file 44321_2024_108_MOESM8_ESM.zip › Figure 6/6F/6F-quantification.xlsx]

## Sheet: Sheet1
Metastasis flux	Vehicle	DN200434	Chemo	Combin
	40600000	1210000	29200000	4720000
	216000000	31500000	10000000	10800000
	286000000	24100000	12400000	3240000
	12600000	472000	27800000	1530000
	81300000	16900000	2400000	1270000
