# Supplementary material for: Therapeutic targeting ERRγ suppresses metastasis via extracellular matrix remodeling in small cell lung cancer
Source: EMBO Mol Med. 2024 Jul 31;16(9):2043–59. doi: 10.1038/s44321-024-00108-z (PMC11393344; doi:10.1038/s44321-024-00108-z)
Supplement: Supplementary file 8 — Source data Fig. 6 [file 44321_2024_108_MOESM8_ESM.zip › Figure 6/6H/6H-tumor volume.xlsx]

## Sheet: Sheet1
	Vehicle			Eto/DDP			DN200434 (10 mg/kg)			Eto/DDP+DN200434
Days	Mean	SEM		Mean	SEM		Mean	SEM		Mean	SEM
0	0	0		0	0		0	0		0	0
38	62.9942	10.0097		66.1894	12.2228		60.7143	11.9996		60.0608	6.61162
41	93.4665	15.6943		98.3162	20.1805		78.143	19.0694		38.8251	5.3106
44	126.799	18.0952		100.153	26.2044		78.6536	29.7281		54.2632	8.16637
47	157.96	30.7452		129.755	41.7708		112.763	44.6442		55.4093	10.6333
50	209.181	47.1599		138.403	58.6597		142.911	61.1122		72.1392	15.8576
53	280.864	74.3853		170.632	70.465		206.877	86.1034		87.7835	19.268
56	377.531	97.7908		247.09	103.718		274.048	120.879		83.4476	16.4526
59	472.542	118.259		280.065	119.818		286.149	111.62		91.864	17.4307
