# Supplementary material for: Therapeutic targeting ERRγ suppresses metastasis via extracellular matrix remodeling in small cell lung cancer
Source: EMBO Mol Med. 2024 Jul 31;16(9):2043–59. doi: 10.1038/s44321-024-00108-z (PMC11393344; doi:10.1038/s44321-024-00108-z)
Supplement: Supplementary file 8 — Source data Fig. 6 [file 44321_2024_108_MOESM8_ESM.zip › Figure 6/6G/6G-quantification.xlsx]

## Sheet: Sheet1
		Brain flux
	Vehicle	Eto/DDP	DN200434	Com
	120000	105000	31900	0
	57200	43100	0	0
	34200	13600	0	0
	44800	35900	0	0
		lung flux
	Vehicle	Eto/DDP	DN200434	Com
	76500000	5800000	5760000	0
	44700000	2000000	3630000	0
	5700000	0	1220000	0
	11100000		8690000
	21900000		3570000
	44600000		4350000
	17900000
		liver flux
	Vehicle	Eto/DDP	DN200434	Com
	247000	257000	215000	160000
	228000	169000	0	0
	310000	173000	0	0
	1110000	284000	0	0
	462000
		kidney flux
	Vehicle	Eto/DDP	DN200434	Com
	155000000	9070000	51300000	24000000
	83700000	26700000	39500000	6750000
	11600000	0	16200000	0
	87600000	0	12900000	0
	77500000
