# Supplementary material for: Therapeutic targeting ERRγ suppresses metastasis via extracellular matrix remodeling in small cell lung cancer
Source: EMBO Mol Med. 2024 Jul 31;16(9):2043–59. doi: 10.1038/s44321-024-00108-z (PMC11393344; doi:10.1038/s44321-024-00108-z)
Supplement: Supplementary file 8 — Source data Fig. 6 [file 44321_2024_108_MOESM8_ESM.zip › Figure 6/6E/6E-PDO cell viability.xlsx]

## Sheet: Sheet1
PDO		Cell Viability (%)
Vehicle	118	82.6	99.5
DN200434	60.9	82.3	75.6
Chemo	41.3	78	74.1
Combin	35.6	34.9	36.2
