# Supplementary material for: Therapeutic targeting ERRγ suppresses metastasis via extracellular matrix remodeling in small cell lung cancer
Source: EMBO Mol Med. 2024 Jul 31;16(9):2043–59. doi: 10.1038/s44321-024-00108-z (PMC11393344; doi:10.1038/s44321-024-00108-z)
Supplement: Supplementary file 8 — Source data Fig. 6 [file 44321_2024_108_MOESM8_ESM.zip › Figure 6/6A,B,C/6A,B,C.xlsx]

## Sheet: Sheet1
	Data Reference
	Chan JM, Quintanal-Villalonga Á, Gao VR, Xie Y, Allaj V, Chaudhary O, Masilionis I, Egger J, et al (2021) the Human Tumor Atlas Network database (https://data.humantumoratlas.org. syn23593846). [DATASET]
