# Supplementary material for: Therapeutic targeting ERRγ suppresses metastasis via extracellular matrix remodeling in small cell lung cancer
Source: EMBO Mol Med. 2024 Jul 31;16(9):2043–59. doi: 10.1038/s44321-024-00108-z (PMC11393344; doi:10.1038/s44321-024-00108-z)
Supplement: Supplementary file 10 — Appendix Figure Source Data [file 44321_2024_108_MOESM10_ESM.zip]

Archive with 8 entries (8 files):
- Figure_S1.rar
- __MACOSX/._Figure_S1.rar
- Figure_S2.rar
- __MACOSX/._Figure_S2.rar
- Figure_S3.rar
- __MACOSX/._Figure_S3.rar
- Figure_S4.rar
- __MACOSX/._Figure_S4.rar
